# Supplementary material for: Using Realist Evaluation to Understand Process Outcomes in a COVID-19-Impacted Yoga Intervention Trial: A Worked Example
Source: Int J Environ Res Public Health. 2021 Aug 27;18(17):9065. doi: 10.3390/ijerph18179065 (PMC8431647; doi:10.3390/ijerph18179065)
Supplement: Supplementary file 1 [file ijerph-18-09065-s001.zip]

Archive with 1 entries (1 files):
- ijerph-1334644-suppl-xml3.pdf
